# Supplementary material for: Nabiximols in Multiple Sclerosis: Beyond Spasticity—An Exploratory Systematic Review and Meta-Analysis of Symptomatic Outcomes
Source: Med Sci (Basel). 2026 Jun 25;14(3):346. doi: 10.3390/medsci14030346 (PMC13413933; doi:10.3390/medsci14030346)
Supplement: Supplementary file 1 [file medsci-14-00346-s001.zip]

Archive with 3 entries (3 files):
- Kleiner_2026.06.24_Supplementary.pdf
- Table S1_PRISMA_2020_abstract_checklist.pdf
- Table S2_PRISMA_2020_checklist.pdf
